# Supplementary material for: Factors Associated with Higher Sitting Time in General, Chronic Disease, and Psychologically-Distressed, Adult Populations: Findings from the 45 & Up Study
Source: PLoS One. 2015 Jun 3;10(6):e0127689. doi: 10.1371/journal.pone.0127689 (PMC4454645; doi:10.1371/journal.pone.0127689)
Supplement: S1 Data — (ZIP) [file pone.0127689.s001.zip]

Archive with 2 entries (2 files):
- SittingNewcastleVariableCreation&AnalysisForPLoSOne.do
- SittingNewcastleVariableCreation&AnalysisForPLoSOneTXT.docx
