# Supplementary material for: Factors Associated with Higher Sitting Time in General, Chronic Disease, and Psychologically-Distressed, Adult Populations: Findings from the 45 & Up Study
Source: PLoS One. 2015 Jun 3;10(6):e0127689. doi: 10.1371/journal.pone.0127689 (PMC4454645; doi:10.1371/journal.pone.0127689)
Supplement: S1 Data — (ZIP) [file pone.0127689.s001.zip › SittingNewcastleVariableCreation&AnalysisForPLoSOne.do]

* Syntax generated by Anne Grunseit, University of Sydney
*VARIABLE CREATION
label define Sex 1 "Male" 2 "Female"
label values sex Sex

* age cat var
 clonevar age_4cat2=agecat
 recode age_4cat2 (4=3)
 label define age_4cat2 0  "45-54 years" 1  "55-64 years" 2  "65-74 years"  3  "75+years"
 label values age_4cat2 age_4cat2

*educat
 egen float educat = cut(highestqual), at(0, 3,6,7) icodes
label variable educat "educ categories"
label define educat 0 "up to Year 10" 1 "HSC/TAFE/Diploma" 2 "Degree or higher", replace
label values educat educat

*marital
gen marital=1 if  currentmarried==1 | currentpartner==1
recode marital (.=0) if  currentsingle==1  | currentwidowed==1 | currentdivorced==1 | currentseparated==1
label variable marital "Marital status"
label define marital 0 "Single/widowed/divorced/separated" 1 "Married/defacto/partner", replace
label values marital marital

*workstatus
gen workstatus=2 if (paidworkhoursnum>=35 & paidworkhoursnum~=.)
recode workstatus (.=0) if paidworkhoursnum==0
recode workstatus (.=1) if (paidworkhoursnum>0 & paidworkhoursnum<=35)
recode workstatus (.=2) if workfulltime==1
recode workstatus (.=1) if workparttime==1
recode workstatus (.=0) if (workfullyretired==1 | workpartretired==1 | ///
workdisabledsick==1 | workselfemployed==1 | workunpaid==1 | workstudyonly==1 ///
| workhomefamily==1 | workunemployed==1 | workother==1)
label define workstatus 0 "not working" 1 "work p/t" 2 "work f/t"
label values workstatus workstatus

*urban_rural
format %8.6f  ARIA_plus_mean
gen ASGCRemote= 0 if  ARIA_plus_mean <=0.2000001 
recode ASGCRemote (.=1) if  ARIA_plus_mean>0.2 &  ARIA_plus_mean <=2.400
replace ASGCRemote=2 if  ARIA_plus_mean>2.40 &  ARIA_plus_mean <=5.92
replace ASGCRemote=3 if  ARIA_plus_mean>5.92 &  ARIA_plus_mean <=10.53
replace ASGCRemote=4 if  ARIA_plus_mean>10.53 &  ARIA_plus_mean <=15
label define ASGCRemote 0 "Major city" 1 "Inner regional" 2 "Outer regional" 3 "Remote" 4 "Very remote"
label values ASGCRemote ASGCRemote

gen urban_rural=0 if  ARIA_plus_mean <=0.2000001 
label variable urban_rural "urban_rural"
label define urban_rural  0 "major city" 1 "non-major city", replace
label values urban_rural urban_rural

 *income categories
 recode income (2=1) (4 3 =2) (5 6 7=3) (8=4) (9 99999 .=5), gen(income5cat_miss)
 label define income5cat_miss 1 "<$10k" 2 "$10k-$29999" 3 "$30k-$69999" 4 "$70k+" 5 "inc missing", replace
 label values income5cat_miss income5cat_miss
 label variable income5cat_miss "inc with missings"

 *hadcancer
gen HadCancer2=1 if  evertoldbreastyes==1 | evertoldprostateyes==1 |  evertoldmelanyes | evertoldothercayes
recode HadCancer2 (.=1) if  trtcanceryes==1 & evertoldskinyes==0
recode HadCancer2 (.=0)
label define noyes 0 "No" 1 "Yes"
label variable HadCancer2 "Has/had cancer inc melanoma&other"
label values HadCancer2 cvd noyes

*diabetes
destring evertolddiabetyes evertoldhrtyes
label evertoldhrtyes evertolddiabetyes noyes

* BMI for 45 and up baseline - height and weight limits from HILDA technical report
recode height weight (99999=.)
gen height_mtrs=height/100 
gen bmi2_45U= weight/(height_mtrs*height_mtrs) 
replace bmi2_45U=. if (sex==1 & height_mtrs <1.3000) | (sex==2 & height_mtrs <1.1000) 
replace bmi2_45U=. if (sex==1 & height_mtrs >2.2900 & height_mtrs~=.) | (sex==2 & height_mtrs >2.1000 & height_mtrs~=.) //n=80
replace bmi2_45U=. if (sex==1 & weight <35.0) | (sex==2 & weight <25.0) 
replace bmi2_45U=. if (weight >300.0 & weight~=.) 
replace bmi2_45U=. if  bmi2_45U>50 
replace bmi2_45U=. if  bmi2_45U<15 

 egen float bmicat2_45u = cut(bmi2_45U), at(0, 18.5,25,30, 50) icodes
label variable bmi2_45U "bmi 45U no extremes"
label variable bmicat2_45u "bmicats 45U no extremes"

label define bmicat 0 "<18.5 underweight" 1 "18.5-<25-Normal" 2 "25-<30-Overwieght" 3 "30+ obese", replace
label values bmicat2_45u bmicat

 clonevar  bmicat2_45umiss= bmicat2_45u
 recode bmicat2_45umiss (.=4)
 label define bmicat 4 "bmi miss", add
 label values bmicat2_45umiss bmicat
 label variable bmicat2_45umiss "bmi with missings"

 *SF10
 recode limitvigor-limitdress (99999=.)
*count number of valid values in sf10 vars
egen sf10_num = rownonmiss(limitvigor limitmod limitlift limitupfew limitupone limit1km ///
limithalfkm limit100m limitbend limitdress)
*calculate number of missing values in sf10 vars
gen sf10_nummiss=10-sf10_num

gen limitvigor2 = limitvigor
gen limitmod2 =limitmod
gen limitlift2 =limitlift 
gen limitupfew2 =limitupfew
gen limitupone2 =limitupone
gen limit1km2 =limit1km
gen limithalfkm2 =limithalfkm
gen limit100m2 =limit100m
gen limitbend2 =limitbend
gen limitdress2 =limitdress

recode limitvigor2-limitdress2 (3=0) (2=1) (1=2)
label define SF10 0 "not limited" 1 "limited a little" 2 "limited a lot", replace
label values limitvigor2-limitdress2 SF10

egen sf10_tot=rowtotal(limitvigor2 limitmod2 limitlift2 limitupfew2 limitupone2 limit1km2 ///
limithalfkm2 limit100m2 limitbend2 limitdress2) if sf10_nummiss<=5
label variable sf10_tot "SF10 score if <=5missing"

gen SF10_score  = 100*((((10*sf10_tot)/(10-sf10_nummiss))-20)/-20)
replace SF10_score=. if sf10_num<5
 
 egen float SF10cat_45U = cut( SF10_score), at(0, 60,85,95,100,101) icodes
 recode SF10cat_45U (0=4) (4=0) (1=3) (3=1)
 label define SF10cat_45U 0 "no limitation" 1 "minor limitation" 2 "mild limitation" ///
 3 "moderate limitation" 4 "severe limitation"
 label values SF10cat_45U SF10cat_45U
 
 clonevar  SF10cat_45Umiss= SF10cat_45U
 recode SF10cat_45Umiss (.=5)
 label define SF10cat_45U 5 "SF10 miss", modify
 label values SF10cat_45Umiss SF10cat_45U
 label variable SF10cat_45Umiss "SF10 cat with missings"

*ratehealth_r
  gen ratehealth_r_bi=1 if (ratehealth_R==3 | ratehealth_R==4 | ratehealth_R==5)
  recode ratehealth_r_bi (.=0) if (ratehealth_R==1 | ratehealth_R==2)
  label define ratehealth_r_bi 0 "poor/fair" 1 "good/vgood/excell"
  label values ratehealth_r_bi ratehealth_r_bi

 * k10_cat & k10_catmiss 
  recode feeltired-feelworthless (99999=.)
gen feelsosad2=feelsosad
replace feelsosad2=feeltoodepressed if  version_no==1
label variable feelsosad2 "feelsosad+feeltoodepressed"
label values feelsosad2 feelsosad
recode feeltoonervous (.=1) if feelnervous==1
recode feeltoorestless (.=1) if feelrestless==1
recode feelsosad2 (.=1) if feeldepressed==1 

egen k10_num = rownonmiss(feeltired feelnervous feeltoonervous feelhopeless feelrestless ///
feeltoorestless feeldepressed feeleffort feelworthless feelsosad2)

gen feeltired2= feeltired
gen feelnervous2= feelnervous
gen feeltoonervous2 =feeltoonervous
gen feelhopeless2 =feelhopeless
gen feelrestless2= feelrestless
gen feeltoorestless2 =feeltoorestless
gen feeldepressed2= feeldepressed
gen feeleffort2= feeleffort
gen feelworthless2=feelworthless

egen k10_mean = rowmean(feeltired feelnervous feeltoonervous feelhopeless feelrestless ///
feeltoorestless feeldepressed feeleffort feelworthless feelsosad2) if  k10_num==9
label variable k10_mean "mean K10 if one missing"
replace feeltired2 =k10_mean if k10_num==9 & feeltired==.
replace feelnervous2 =k10_mean if k10_num==9 & feelnervous==.
replace feeltoonervous2 =k10_mean if k10_num==9 & feeltoonervous==.
replace feelhopeless2 =k10_mean if k10_num==9 & feelhopeless==.
replace feelrestless2 =k10_mean if k10_num==9 & feelrestless==.
replace feeltoorestless2 =k10_mean if k10_num==9 & feeltoorestless==.
replace feeldepressed2 =k10_mean if k10_num==9 & feeldepressed==.
replace feeleffort2 =k10_mean if k10_num==9 & feeleffort==.
replace feelworthless2 =k10_mean if k10_num==9 & feelworthless==.
replace feelsosad2 =k10_mean if k10_num==9 & feelsosad2==.

egen k10_score=rowtotal(feeltired2 feelnervous2 feeltoonervous2 feelhopeless2 feelrestless2 ///
feeltoorestless2 feeldepressed2 feeleffort2 feelworthless2 feelsosad2) if k10_num>=9
label variable k10_score "Kessler10 score if <=1missing"

gen k10_cat=1 if k10_score <16
recode k10_cat (.=2) if k10_score >=16 & k10_score<22
recode k10_cat (.=3) if k10_score >=22 & k10_score~=.
label variable k10_cat "Kessler10 score cat"

label define k10_cat 1 "Low/no risk" 2 "Medium risk" 3 "High risk", replace
label values k10_cat k10_cat
  
  clonevar k10_catmiss=  k10_cat
 recode k10_catmiss (.=4)
 label define k10_cat 4 "K10 miss", add
 label values k10_catmiss k10_cat
 label variable k10_catmiss "K10 cat with missings"

 * SitMean_bi
 egen sitmean_bi = cut(dayhourssitting),at(0,5.6,25) icodes
label define sitmean_bi 0 "0-5.5hrs/day" 1 "6 hrs+/day", replace
label values sitmean_bi sitmean_bi

*PA4cat840_45U
recode walktimesperweek walktotalhrsweek walktotalminweek vigourtimesperweek vigourtotalhrsweek ///
vigourtotalminweek modtimesperweek modtotalhrsweek modtotalminweek (99999=.)
 merge 1:1 studyno_baseline using "U:\ICT_HOMEDRIVE_BACKUP_CF\45 and up\45 & Up Data\padata_45up_ag_211013withkrvars.dta  

gen walktimehmin=walktimeh_2*60
gen vigtimeh_dbldmin=vigtimeh_2*60
gen modtimehmin=modtimeh_2*60 
 
recode walktimehmin (840/max=840), generate(walktotalminweek840) copyrest
recode  vigtimeh_dbldmin (1680/max=1680), generate(vigdoubled840) copyrest
recode  modtimehmin (840/max=840), generate(modtotalminweek840) copyrest
egen PAtotal840_45U=rowtotal(walktotalminweek840 vigdoubled840 modtotalminweek840), missing

egen float PA3cat840_45U = cut(PAtotal840_45U), at(0, 150,299,3361) icodes
label define PA3cat 0 "<150mins" 1 "150-299mins" 2 "300mins+", replace
label values PA3cat840_45U PA3cat
label variable PA3cat840_45U "PA Mins/wk 45U limit 840"
label variable PAtotal840_45U "PA Mins/wk 45U limit 840"

egen float PA4cat840_45U = cut(PAtotal840_45U), at(0, 1, 150,299,3361) icodes
label define PA4cat 0 "<1min" 1 "1-149mins" 2 "150-299mins" 3 "300mins+", replace
label values PA4cat840_45U PA4cat
label variable PA4cat840_45U "PA Mins/wk 45U limit 840"

*smkstatus45U
gen smkstatus45U=1 if (smoeverregyn == 1 | smoagestop~=. | smocigsperday ~=. | smopipecigarperday ~=.)& ///
smoregnowyn == 1 // 

recode smkstatus45U (.=2) if (smoeverregyn ==1 | smoagestop~=. | smocigsperday ~=. | smopipecigarperday ~=.) & ///
(smoregnowyn~=1 & smocigsperday ~=0 | smopipecigarperday ~=0) //ex smoker if not missing or 0 & ever but not now

recode smkstatus45U (.=1) if (smoeverregyn ==0 | smoeverregyn ==.) & smoregnowyn ==1 //n=0
recode smkstatus45U (.=2) if smoeverregyn==. & smoregnowyn==. & smoagestop ~=. //n=0
recode smkstatus45U (.=1) if smoeverregyn==. & smoregnowyn==. & ((smocigsperday~=. & smocigsperday~=0) | (smopipecigarperday~=. & smopipecigarperday~=0)) //n=0
recode smkstatus45U (.=3) if smoeverregyn==0 | (smoeverregyn==. &  smoregnowyn==0) //n=34481
label define smkstatus 1 "current smoker" 2 "Ex-smoker" 3 "Never smoked", replace
label values smkstatus45U smkstatus

*alcweeklycat
egen float alcweeklycat = cut(alcdrinksperweek), at(0, 1, 8, 15, 141) icodes
label define alcweeklycat 0 "0/<1/week" 1 "1-7/week" 2 "8-14/week" 3 "15+/week", replace
label values alcweeklycat alcweeklycat
label variable alcweeklycat "weekly alc 4 cats"

 
* DATA ANALYSIS

*Table 1: demographics by sex
foreach var in age_4cat2 educat marital  workstatus  urban_rural income5cat_miss evertoldhrtyes ///
 HadCancer2 evertolddiabetyes bmicat2_45umiss SF10cat_45Umiss ratehealth_r ///
k10_catmiss SitMean_bi PA4cat840_45U  smkstatus45U alcweeklycat {
tabulate `var' sex, col nokey nofreq
}

summ comorbid
bysort sex: summ comorbid, det

*Table 2:
*All
logistic  SitMean_bi sex i.age_4cat2 i.educat  marital i.workstatus urban_rural  i.income5cat_miss ///
i.bmicat2_45umiss comorbidities  i.SF10cat_45Umiss ratehealth_r ///
i.PA4cat840_45U  i.smkstatus45U i.alcweeklycat i.k10_catmiss, or 
test 1.age_4cat2 2.age_4cat2 3.age_4cat2
test 1.educat 2.educat
test 1.workstatus 2.workstatus
test 2.income5cat_miss 3.income5cat_miss 4.income5cat_miss 5.income5cat_miss
test 2.smkstatus45U 3.smkstatus45U
test 1.alcweeklycat 2.alcweeklycat 3.alcweeklycat
test 1.bmicat2_45umiss 2.bmicat2_45umiss 3.bmicat2_45umiss 4.bmicat2_45umiss
test 1.PA4cat840_45U 2.PA4cat840_45U 3.PA4cat840_45U
test 1.SF10cat_45Umiss 2.SF10cat_45Umiss 3.SF10cat_45Umiss 4.SF10cat_45Umiss 5.SF10cat_45Umiss
test 2.k10_catmiss 3.k10_catmiss 4.k10_catmiss

*ever had heart disease 
logistic  SitMean_bi sex i.age_4cat2 i.educat  marital i.workstatus urban_rural  i.income5cat_miss ///
i.bmicat2_45umiss comorbidities  i.SF10cat_45Umiss ratehealth_r ///
i.PA4cat840_45U  i.smkstatus45U i.alcweeklycat i.k10_catmiss if evertoldhrtyes ==1, or 
test 1.age_4cat2 2.age_4cat2 3.age_4cat2
test 1.educat 2.educat
test 1.workstatus 2.workstatus
test 2.income5cat_miss 3.income5cat_miss 4.income5cat_miss 5.income5cat_miss
test 2.smkstatus45U 3.smkstatus45U
test 1.alcweeklycat 2.alcweeklycat 3.alcweeklycat
test 1.bmicat2_45umiss 2.bmicat2_45umiss 3.bmicat2_45umiss 4.bmicat2_45umiss
test 1.PA4cat840_45U 2.PA4cat840_45U 3.PA4cat840_45U
test 1.SF10cat_45Umiss 2.SF10cat_45Umiss 3.SF10cat_45Umiss 4.SF10cat_45Umiss 5.SF10cat_45Umiss
test 2.k10_catmiss 3.k10_catmiss 4.k10_catmiss

*Had cancer
logistic  SitMean_bi sex i.age_4cat2 i.educat  marital i.workstatus urban_rural  i.income5cat_miss ///
i.bmicat2_45umiss comorbidities  i.SF10cat_45Umiss ratehealth_r ///
i.PA4cat840_45U  i.smkstatus45U i.alcweeklycat i.k10_catmiss if HadCancer2==1, or 
test 1.age_4cat2 2.age_4cat2 3.age_4cat2
test 1.educat 2.educat
test 1.workstatus 2.workstatus
test 2.income5cat_miss 3.income5cat_miss 4.income5cat_miss 5.income5cat_miss
test 2.smkstatus45U 3.smkstatus45U
test 1.alcweeklycat 2.alcweeklycat 3.alcweeklycat
test 1.bmicat2_45umiss 2.bmicat2_45umiss 3.bmicat2_45umiss 4.bmicat2_45umiss
test 1.PA4cat840_45U 2.PA4cat840_45U 3.PA4cat840_45U
test 1.SF10cat_45Umiss 2.SF10cat_45Umiss 3.SF10cat_45Umiss 4.SF10cat_45Umiss 5.SF10cat_45Umiss
test 2.k10_catmiss 3.k10_catmiss 4.k10_catmiss

*ever had diabetes
logistic  SitMean_bi sex i.age_4cat2 i.educat  marital i.workstatus urban_rural  i.income5cat_miss ///
i.bmicat2_45umiss comorbidities  i.SF10cat_45Umiss ratehealth_r ///
i.PA4cat840_45U  i.smkstatus45U i.alcweeklycat i.k10_catmiss if evertolddiabetyes==1, or 
test 1.age_4cat2 2.age_4cat2 3.age_4cat2
test 1.educat 2.educat
test 1.workstatus 2.workstatus
test 2.income5cat_miss 3.income5cat_miss 4.income5cat_miss 5.income5cat_miss
test 2.smkstatus45U 3.smkstatus45U
test 1.alcweeklycat 2.alcweeklycat 3.alcweeklycat
test 1.bmicat2_45umiss 2.bmicat2_45umiss 3.bmicat2_45umiss 4.bmicat2_45umiss
test 1.PA4cat840_45U 2.PA4cat840_45U 3.PA4cat840_45U
test 1.SF10cat_45Umiss 2.SF10cat_45Umiss 3.SF10cat_45Umiss 4.SF10cat_45Umiss 5.SF10cat_45Umiss
test 2.k10_catmiss 3.k10_catmiss 4.k10_catmiss


*anxiety depression
logistic  SitMean_bi sex i.age_4cat2 i.educat  marital i.workstatus urban_rural  i.income5cat_miss ///
i.bmicat2_45umiss comorbidities  i.SF10cat_45Umiss ratehealth_r ///
i.PA4cat840_45U  i.smkstatus45U i.alcweeklycat if  k10_cat==2 |  k10_cat==3, or 
test 1.age_4cat2 2.age_4cat2 3.age_4cat2
test 1.educat 2.educat
test 1.workstatus 2.workstatus
test 2.income5cat_miss 3.income5cat_miss 4.income5cat_miss 5.income5cat_miss
test 2.smkstatus45U 3.smkstatus45U
test 1.alcweeklycat 2.alcweeklycat 3.alcweeklycat
test 1.bmicat2_45umiss 2.bmicat2_45umiss 3.bmicat2_45umiss 4.bmicat2_45umiss
test 1.PA4cat840_45U 2.PA4cat840_45U 3.PA4cat840_45U
test 1.SF10cat_45Umiss 2.SF10cat_45Umiss 3.SF10cat_45Umiss 4.SF10cat_45Umiss 5.SF10cat_45Umiss

misstable pattern  SitMean_bi sex age_4cat2 educat  marital urban_rural workstatus income5cat_miss ///
smkstatus45U alcweeklycat bmicat2_45umiss PA4cat840_45U comorbidities  ratehealth_r ///
SF10cat_45Umiss  k10_catmiss, freq


foreach var in evertolddiabetyes evertoldhrtyes HadCancer2 {
display char(10)
display "Descriptives for `var'"
bysort sex: summ age if `var'==1
tab sex if `var'==1
}

display "Descriptives for k10 mod or high"
bysort sex: summ age if  k10_cat==2 |  k10_cat==3
tab sex if  k10_cat==2 |  k10_cat==3

display "Descriptives for all"
summ age 
bysort sex: summ age 
tab sex 

*missings 

foreach var in  SitMean_bi sex age_4cat2 educat  marital workstatus urban_rural  income5cat_miss ///
bmicat2_45umiss comorbidities  SF10cat_45Umiss ratehealth_r ///
PA4cat840_45U  smkstatus45U alcweeklycat k10_catmiss {
tab `var', miss
}

summ dayhourssitting, det
summ dayhourssitting if NewcSitMiss==0, det

tab  dayhourssitting

foreach var in sex age_4cat2  SitMean_bi HadCancer2 evertoldhrtyes evertolddiabetyes k10cat_bin2 {
tab NewcSitMiss `var', col chi nokey
}

ttest dayhourssitting, by(NewcSitMiss)

*if missing on sitting
foreach var in SitMean_bi sex age_4cat2 educat  marital workstatus urban_rural  income5cat_miss ///
bmicat2_45umiss comorbidities  SF10cat_45Umiss ratehealth_r PA4cat840_45U  smkstatus45U ///
alcweeklycat k10_catmiss HadCancer2 evertoldhrtyes evertolddiabetyes k10cat_bin2 {
tab SitMiss `var' , col chi nokey
}

*for missing on cov or sitting
foreach var in SitMean_bi sex age_4cat2 educat  marital workstatus urban_rural  income5cat_miss ///
bmicat2_45umiss comorbidities  SF10cat_45Umiss ratehealth_r PA4cat840_45U  smkstatus45U ///
alcweeklycat k10_catmiss HadCancer2 evertoldhrtyes evertolddiabetyes k10cat_bin2 {
tab NewcSitMiss `var', col chi nokey
}

*for missing on covs
foreach var in SitMean_bi sex age_4cat2 educat  marital workstatus urban_rural  income5cat_miss ///
bmicat2_45umiss comorbidities  SF10cat_45Umiss ratehealth_r PA4cat840_45U  smkstatus45U ///
alcweeklycat k10_catmiss HadCancer2 evertoldhrtyes evertolddiabetyes k10cat_bin2 {
tab NewcSitMiss `var' if SitMiss==0, col chi nokey
}


ttest dayhourssitting, by(NewcSitMiss)
ranksum dayhourssitting, by(NewcSitMiss)
median dayhourssitting, by(NewcSitMiss)

*All - with missing
logistic  SitMiss sex i.age_4cat2 i.educat  marital urban_rural i.workstatus i.income5cat_miss ///
i.smkstatus45U i.alcweeklycat i.bmicat2_45umiss i.PA4cat840_45U comorbidities  ratehealth_r ///
i.SF10cat_45Umiss  i.k10_catmiss, or 


*All - with missing
logistic  SitMean_bi sex i.age_4cat2 i.educat  marital urban_rural i.workstatus i.income5cat_miss ///
i.smkstatus45U i.alcweeklycat i.bmicat2_45umiss i.PA4cat840_45U comorbidities  ratehealth_r ///
i.SF10cat_45Umiss  i.k10_catmiss, or 

*All - without missing
logistic  SitMean_bi sex i.age_4cat2 i.educat  marital urban_rural i.workstatus i.income4cat ///
i.smkstatus45U i.alcweeklycat i.bmicat2_45u i.PA4cat840_45U comorbidities  ratehealth_r ///
i.SF10cat_45U  i.k10_cat, or 

*******************************************
*sensitivity analysis with 7 and 8 hour cut-points 
foreach var in Sit7hr_bi Sit8hr_bi {
*All
display char(10) "Outcome=`var'"
logistic  `var' sex i.age_4cat2 i.educat  marital i.workstatus urban_rural  i.income5cat_miss ///
i.bmicat2_45umiss comorbidities  i.SF10cat_45Umiss ratehealth_r ///
i.PA4cat840_45U  i.smkstatus45U i.alcweeklycat i.k10_catmiss, or 

*ever had heart disease 
logistic  `var' sex i.age_4cat2 i.educat  marital i.workstatus urban_rural  i.income5cat_miss ///
i.bmicat2_45umiss comorbidities  i.SF10cat_45Umiss ratehealth_r ///
i.PA4cat840_45U  i.smkstatus45U i.alcweeklycat i.k10_catmiss if evertoldhrtyes ==1, or 

*Had cancer
logistic  `var' sex i.age_4cat2 i.educat  marital i.workstatus urban_rural  i.income5cat_miss ///
i.bmicat2_45umiss comorbidities  i.SF10cat_45Umiss ratehealth_r ///
i.PA4cat840_45U  i.smkstatus45U i.alcweeklycat i.k10_catmiss if HadCancer2==1, or 

*ever had diabetes
logistic  `var' sex i.age_4cat2 i.educat  marital i.workstatus urban_rural  i.income5cat_miss ///
i.bmicat2_45umiss comorbidities  i.SF10cat_45Umiss ratehealth_r ///
i.PA4cat840_45U  i.smkstatus45U i.alcweeklycat i.k10_catmiss if evertolddiabetyes==1, or 

*anxiety depression
logistic  `var' sex i.age_4cat2 i.educat  marital i.workstatus urban_rural  i.income5cat_miss ///
i.bmicat2_45umiss comorbidities  i.SF10cat_45Umiss ratehealth_r ///
i.PA4cat840_45U  i.smkstatus45U i.alcweeklycat if  k10_cat==2 |  k10_cat==3, or 
}


tab Sit7hr_bi sex, col nokey
tab Sit8hr_bi sex, col nokey
